# Supplementary material for: Could Phylogenetic Analysis Be Used for Feline Leukemia Virus (FeLV) Classification?
Source: Viruses. 2022 Jan 26;14(2):249. doi: 10.3390/v14020249 (PMC8876432; doi:10.3390/v14020249)
Supplement: Supplementary file 1 [file viruses-14-00249-s001.zip]

Archive with 1 entries (1 files):
- viruses-1539638-supplementary.xlsx
