# Supplementary material for: Could Phylogenetic Analysis Be Used for Feline Leukemia Virus (FeLV) Classification?
Source: Viruses. 2022 Jan 26;14(2):249. doi: 10.3390/v14020249 (PMC8876432; doi:10.3390/v14020249)
Supplement: Supplementary file 1 [file viruses-14-00249-s001.zip › viruses-1539638-supplementary.xlsx]

## Sheet: TableS01
Sample Information						Phylogenetics	Recombination
Accession	Node	Phenotypic Classification	Country	Host	Isolation Source	Phylogenetic Classfication	RDP4 Analysis	Recombination Pattern						RBD	PRR	C-domain
AB060732	A196	Not Subtyped	NA	Felis catus	NA	FeLV-A Clade	-	-		-	-	-	-	-	-	-
AB635483	A82	Not Subtyped	Japan	Felis catus	NA	FeLV-A Clade	-	-		-	-	-	-	-	-	-
AB635485	B63	Not Subtyped	Japan	Felis catus	NA	enFeLV Clade	Recombinant	7		-	-	enFeLV	FeLV-A	enFeLV	enFeLV	FeLV-A
AB635486	A100	Not Subtyped	Japan	Felis catus	NA	FeLV-A Clade	-	-		-	-	-	-	-	-	-
AB635490	B51	Not Subtyped	Japan	Felis catus	NA	enFeLV Clade	Recombinant	11 | 22		-	-	enFeLV	enFeLV	enFeLV	enFeLV	enFeLV
AB635491	A101	Not Subtyped	Japan	Felis catus	NA	FeLV-A Clade	-	-		-	-	-	-	-	-	-
AB635492	B64	Not Subtyped	Japan	Felis catus	NA	enFeLV Clade	Recombinant	11		-	-	enFeLV	FeLV-A Clade	enFeLV	enFeLV	FeLV-A
AB635493	A102	Not Subtyped	Japan	Felis catus	NA	FeLV-A Clade	Recombinant	24		-	-	FeLV-A Clade	FeLV-A Clade	FeLV-A	FeLV-A	FeLV-A
AB635494	B47	Not Subtyped	Japan	Felis catus	NA	enFeLV Clade	Recombinant	11 | 24		-	enFeLV	enFeLV	enFeLV	enFeLV	enFeLV	enFeLV
AB635495	A103	Not Subtyped	Japan	Felis catus	NA	FeLV-A Clade	-	-		-	-	-	-	-	-	-
AB635499	B80	Not Subtyped	Japan	Felis catus	NA	enFeLV Clade	Recombinant	1		-	-	enFeLV	FeLV-A Clade	enFeLV	FeLV-A	FeLV-A
AB635500	A99	Not Subtyped	Japan	Felis catus	NA	FeLV-A Clade	-	-		-	-	-	-	-	-	-
AB635501	A98	Not Subtyped	Japan	Felis catus	NA	FeLV-A Clade	-	-		-	-	-	-	-	-	-
AB635502	B81	Not Subtyped	Japan	Felis catus	NA	enFeLV Clade	Recombinant	1		-	-	enFeLV	FeLV-A Clade	enFeLV	FeLV-A	FeLV-A
AB635503	A104	FeLV-A	Japan	Felis catus	NA	FeLV-A Clade	Recombinant	20		-	-	FeLV-A Clade	FeLV-A Clade	FeLV-A	FeLV-A	FeLV-A
AB635504	A97	Not Subtyped	Japan	Felis catus	NA	FeLV-A Clade	-	-		-	-	-	-	-	-	-
AB635506	B46	Not Subtyped	Japan	Felis catus	NA	enFeLV Clade	Recombinant	11 | 22		-	-	enFeLV	enFeLV	enFeLV	enFeLV	enFeLV
AB635507	A106	FeLV-A	Japan	Felis catus	NA	FeLV-A Clade	-	-		-	-	-	-	-	-	-
AB635510	A105	Not Subtyped	Japan	Felis catus	NA	FeLV-A Clade	-	-		-	-	-	-	-	-	-
AB635511	A107	Not Subtyped	Japan	Felis catus	NA	FeLV-A Clade	-	-		-	-	-	-	-	-	-
AB635512	B75	Not Subtyped	Japan	Felis catus	NA	enFeLV Clade	Recombinant	4		-	-	enFeLV	FeLV-A Clade	enFeLV	enFeLV	FeLV-A
AB635513	A108	Not Subtyped	Japan	Felis catus	NA	FeLV-A Clade	-	-		-	-	-	-	-	-	-
AB635514	A111	FeLV-A	Japan	Felis catus	NA	FeLV-A Clade	-	-		-	-	-	-	-	-	-
AB635516	A110	Not Subtyped	Japan	Felis catus	NA	FeLV-A Clade	-	-		-	-	-	-	-	-	-
AB635517	B72	Not Subtyped	Japan	Felis catus	NA	enFeLV Clade	Recombinant	6		-	-	enFeLV	FeLV-A Clade	enFeLV	enFeLV	FeLV-A
AB635519	A109	Not Subtyped	Japan	Felis catus	NA	FeLV-A Clade	-	-		-	-	-	-	-	-	-
AB635520	B48	Not Subtyped	Japan	Felis catus	NA	enFeLV Clade	Recombinant	11 | 22		-	-	enFeLV	enFeLV	enFeLV	enFeLV	enFeLV
AB635521	A112	Not Subtyped	Japan	Felis catus	NA	FeLV-A Clade	-	-		-	-	-	-	-	-	-
AB635522	A113	Not Subtyped	Japan	Felis catus	NA	FeLV-A Clade	-	-		-	-	-	-	-	-	-
AB635524	A116	Not Subtyped	Japan	Felis catus	NA	FeLV-A Clade	-	-		-	-	-	-	-	-	-
AB635525	A117	FeLV-A	Japan	Felis catus	NA	FeLV-A Clade	-	-		-	-	-	-	-	-	-
AB635526	B71	Not Subtyped	Japan	Felis catus	NA	enFeLV Clade	Recombinant	6		-	-	enFeLV	FeLV-A Clade	enFeLV	enFeLV	FeLV-A
AB635527	A115	Not Subtyped	Japan	Felis catus	NA	FeLV-A Clade	-	-		-	-	-	-	-	-	-
AB635529	A118	Not Subtyped	Japan	Felis catus	NA	FeLV-A Clade	-	-		-	-	-	-	-	-	-
AB635532	A119	Not Subtyped	Japan	Felis catus	NA	FeLV-A Clade	-	-		-	-	-	-	-	-	-
AB635533	A120	Not Subtyped	Japan	Felis catus	NA	FeLV-A Clade	-	-		-	-	-	-	-	-	-
AB635535	A121	FeLV-A	Japan	Felis catus	NA	FeLV-A Clade	-	-		-	-	-	-	-	-	-
AB635536	B82	Not Subtyped	Japan	Felis catus	NA	enFeLV Clade	Recombinant	1		-	-	enFeLV	FeLV-A Clade	enFeLV	FeLV-A	FeLV-A
AB635538	A172	FeLV-A	Japan	Felis catus	NA	FeLV-A Clade	-	-		-	-	-	-	-	-	-
AB635539	A176	Not Subtyped	Japan	Felis catus	NA	FeLV-A Clade	-	-		-	-	-	-	-	-	-
AB635540	A173	Not Subtyped	Japan	Felis catus	NA	FeLV-A Clade	-	-		-	-	-	-	-	-	-
AB635541	A171	Not Subtyped	Japan	Felis catus	NA	FeLV-A Clade	-	-		-	-	-	-	-	-	-
AB635542	A170	Not Subtyped	Japan	Felis catus	NA	FeLV-A Clade	-	-		-	-	-	-	-	-	-
AB635543	A174	Not Subtyped	Japan	Felis catus	NA	FeLV-A Clade	-	-		-	-	-	-	-	-	-
AB635545	A179	Not Subtyped	Japan	Felis catus	NA	FeLV-A Clade	-	-		-	-	-	-	-	-	-
AB635547	A177	Not Subtyped	Japan	Felis catus	NA	FeLV-A Clade	-	-		-	-	-	-	-	-	-
AB635548	A178	Not Subtyped	Japan	Felis catus	NA	FeLV-A Clade	-	-		-	-	-	-	-	-	-
AB635549	A129	Not Subtyped	Japan	Felis catus	NA	FeLV-A Clade	-	-		-	-	-	-	-	-	-
AB635550	A128	Not Subtyped	Japan	Felis catus	NA	FeLV-A Clade	-	-		-	-	-	-	-	-	-
AB635552	A130	Not Subtyped	Japan	Felis catus	NA	FeLV-A Clade	-	-		-	-	-	-	-	-	-
AB635553	A131	FeLV-A	Japan	Felis catus	NA	FeLV-A Clade	-	-		-	-	-	-	-	-	-
AB635554	A132	Not Subtyped	Japan	Felis catus	NA	FeLV-A Clade	-	-		-	-	-	-	-	-	-
AB635556	A145	Not Subtyped	Japan	Felis catus	NA	FeLV-A Clade	-	-		-	-	-	-	-	-	-
AB635557	A144	Not Subtyped	Japan	Felis catus	NA	FeLV-A Clade	-	-		-	-	-	-	-	-	-
AB635558	A146	FeLV-A	Japan	Felis catus	NA	FeLV-A Clade	-	-		-	-	-	-	-	-	-
AB635559	A148	Not Subtyped	Japan	Felis catus	NA	FeLV-A Clade	-	-		-	-	-	-	-	-	-
AB635560	A149	Not Subtyped	Japan	Felis catus	NA	FeLV-A Clade	-	-		-	-	-	-	-	-	-
AB635561	B60	Not Subtyped	Japan	Felis catus	NA	enFeLV Clade	Recombinant	18		-	-	enFeLV	FeLV-A Clade	enFeLV	enFeLV	enFeLV/FeLV-A
AB635562	A150	Not Subtyped	Japan	Felis catus	NA	FeLV-A Clade	-	-		-	-	-	-	-	-	-
AB635564	A122	Not Subtyped	Japan	Felis catus	NA	FeLV-A Clade	-	-		-	-	-	-	-	-	-
AB635566	A123	Not Subtyped	Japan	Felis catus	NA	FeLV-A Clade	-	-		-	-	-	-	-	-	-
AB635571	A126	Not Subtyped	Japan	Felis catus	NA	FeLV-A Clade	-	-		-	-	-	-	-	-	-
AB635572	A127	Not Subtyped	Japan	Felis catus	NA	FeLV-A Clade	-	-		-	-	-	-	-	-	-
AB635573	A124	Not Subtyped	Japan	Felis catus	NA	FeLV-A Clade	-	-		-	-	-	-	-	-	-
AB635574	A125	Not Subtyped	Japan	Felis catus	NA	FeLV-A Clade	-	-		-	-	-	-	-	-	-
AB635576	A160	Not Subtyped	Japan	Felis catus	NA	FeLV-A Clade	-	-		-	-	-	-	-	-	-
AB635577	A137	Not Subtyped	Japan	Felis catus	NA	FeLV-A Clade	-	-		-	-	-	-	-	-	-
AB635579	B57	Not Subtyped	Japan	Felis catus	NA	enFeLV Clade	Recombinant	11 | 16 | 18		enFeLV	enFeLV	enFeLV	FeLV-A Clade	enFeLV	enFeLV	enFeLV/FeLV-A
AB635580	A138	Not Subtyped	Japan	Felis catus	NA	FeLV-A Clade	-	-		-	-	-	-	-	-	-
AB635581	B58	Not Subtyped	Japan	Felis catus	NA	enFeLV Clade	Recombinant	11 | 18		-	enFeLV	enFeLV	FeLV-A Clade	enFeLV	enFeLV	enFeLV/FeLV-A
AB635582	A136	Not Subtyped	Japan	Felis catus	NA	FeLV-A Clade	-	-		-	-	-	-	-	-	-
AB635586	A198	Not Subtyped	Japan	Felis catus	NA	FeLV-A Clade	-	-		-	-	-	-	-	-	-
AB635587	A199	Not Subtyped	Japan	Felis catus	NA	FeLV-A Clade	-	-		-	-	-	-	-	-	-
AB635588	A200	Not Subtyped	Japan	Felis catus	NA	FeLV-A Clade	-	-		-	-	-	-	-	-	-
AB635590	A197	Not Subtyped	Japan	Felis catus	NA	FeLV-A Clade	-	-		-	-	-	-	-	-	-
AB635591	A201	Not Subtyped	Japan	Felis catus	NA	FeLV-A Clade	-	-		-	-	-	-	-	-	-
AB635593	B43	Not Subtyped	Japan	Felis catus	NA	enFeLV Clade	-	-		-	-	-	-	-	-	-
AB635599	A195	Not Subtyped	Japan	Felis catus	NA	FeLV-A Clade	-	-		-	-	-	-	-	-	-
AB635600	B40	Not Subtyped	Japan	Felis catus	NA	enFeLV Clade	-	-		-	-	-	-	-	-	-
AB635604	A194	Not Subtyped	Japan	Felis catus	NA	FeLV-A Clade	-	-		-	-	-	-	-	-	-
AB635606	A206	Not Subtyped	Japan	Felis catus	NA	FeLV-A Clade	-	-		-	-	-	-	-	-	-
AB635608	A204	Not Subtyped	Japan	Felis catus	NA	FeLV-A Clade	-	-		-	-	-	-	-	-	-
AB635609	B55	Not Subtyped	Japan	Felis catus	NA	enFeLV Clade	Recombinant	11 | 16 | 19		-	enFeLV	enFeLV	enFeLV	enFeLV	enFeLV	enFeLV
AB635610	A203	Not Subtyped	Japan	Felis catus	NA	FeLV-A Clade	-	-		-	-	-	-	-	-	-
AB635611	A202	Not Subtyped	Japan	Felis catus	NA	FeLV-A Clade	-	-		-	-	-	-	-	-	-
AB635613	A182	Not Subtyped	Japan	Felis catus	NA	FeLV-A Clade	-	-		-	-	-	-	-	-	-
AB635614	A189	Not Subtyped	Japan	Felis catus	NA	FeLV-A Clade	-	-		-	-	-	-	-	-	-
AB635615	A190	Not Subtyped	Japan	Felis catus	NA	FeLV-A Clade	-	-		-	-	-	-	-	-	-
AB635617	B41	Not Subtyped	Japan	Felis catus	NA	enFeLV Clade	-	-		-	-	-	-	-	-	-
AB635618	A193	Not Subtyped	Japan	Felis catus	NA	FeLV-A Clade	Recombinant	8				enFeLV	FeLV-A Clade	FeLV-A	FeLV-A	enFeLV
AB635619	B28	Not Subtyped	Japan	Felis catus	NA	enFeLV Clade	-	-		-	-	-	-	-	-	-
AB635620	B30	Not Subtyped	Japan	Felis catus	NA	enFeLV Clade	-	-		-	-	-	-	-	-	-
AB635621	A184	Not Subtyped	Japan	Felis catus	NA	FeLV-A Clade	-	-		-	-	-	-	-	-	-
AB635622	A185	Not Subtyped	Japan	Felis catus	NA	FeLV-A Clade	-	-		-	-	-	-	-	-	-
AB635623	A183	FeLV-A	Japan	Felis catus	NA	FeLV-A Clade	-	-		-	-	-	-	-	-	-
AB635624	B36	Not Subtyped	Japan	Felis catus	NA	enFeLV Clade	-	-		-	-	-	-	-	-	-
AB635625	A180	Not Subtyped	Japan	Felis catus	NA	FeLV-A Clade	-	-		-	-	-	-	-	-	-
AB635626	A181	Not Subtyped	Japan	Felis catus	NA	FeLV-A Clade	-	-		-	-	-	-	-	-	-
AB635627	B35	Not Subtyped	Japan	Felis catus	NA	enFeLV Clade	Recombinant	15		-	-	enFeLV	enFeLV	enFeLV	enFeLV	enFeLV
AB635630	A191	Not Subtyped	Japan	Felis catus	NA	FeLV-A Clade	-	-		-	-	-	-	-	-	-
AB635631	A186	Not Subtyped	Japan	Felis catus	NA	FeLV-A Clade	-	-		-	-	-	-	-	-	-
AB635632	A187	Not Subtyped	Japan	Felis catus	NA	FeLV-A Clade	-	-		-	-	-	-	-	-	-
AB635636	A188	Not Subtyped	Japan	Felis catus	NA	FeLV-A Clade	-	-		-	-	-	-	-	-	-
AB635637	A192	Not Subtyped	Japan	Felis catus	NA	FeLV-A Clade	Recombinant	8 | 14		-	-	enFeLV	FeLV-A Clade	FeLV-A	FeLV-A	enFeLV
AB635638	B88	Not Subtyped	Japan	Felis catus	NA	enFeLV Clade	Recombinant	9 | 14 | 17		-	-	enFeLV	FeLV-A Clade	enFeLV/FeLV-A	FeLV-A	FeLV-A
AB635639	A165	FeLV-A	Japan	Felis catus	NA	FeLV-A Clade	-	-		-	-	-	-	-	-	-
AB635640	A166	Not Subtyped	Japan	Felis catus	NA	FeLV-A Clade	-	-		-	-	-	-	-	-	-
AB635644	A167	Not Subtyped	Japan	Felis catus	NA	FeLV-A Clade	-	-		-	-	-	-	-	-	-
AB635645	A168	Not Subtyped	Japan	Felis catus	NA	FeLV-A Clade	-	-		-	-	-	-	-	-	-
AB635647	B53	Not Subtyped	Japan	Felis catus	NA	enFeLV Clade	Recombinant	11 | 22		-	-	enFeLV	enFeLV	enFeLV	enFeLV	enFeLV
AB635652	A162	FeLV-A	Japan	Felis catus	NA	FeLV-A Clade	-	-		-	-	-	-	-	-	-
AB635654	A164	Not Subtyped	Japan	Felis catus	NA	FeLV-A Clade	-	-		-	-	-	-	-	-	-
AB635656	A161	Not Subtyped	Japan	Felis catus	NA	FeLV-A Clade	-	-		-	-	-	-	-	-	-
AB635657	A139	Not Subtyped	Japan	Felis catus	NA	FeLV-A Clade	-	-		-	-	-	-	-	-	-
AB635658	A147	Not Subtyped	Japan	Felis catus	NA	FeLV-A Clade	-	-		-	-	-	-	-	-	-
AB635659	B84	Not Subtyped	Japan	Felis catus	NA	enFeLV Clade	Recombinant	1		-	-	enFeLV	FeLV-A Clade	enFeLV	FeLV-A	FeLV-A
AB635660	A158	Not Subtyped	Japan	Felis catus	NA	FeLV-A Clade	-	-		-	-	-	-	-	-	-
AB635661	A159	Not Subtyped	Japan	Felis catus	NA	FeLV-A Clade	-	-		-	-	-	-	-	-	-
AB635662	B83	Not Subtyped	Japan	Felis catus	NA	enFeLV Clade	Recombinant	1		-	-	enFeLV	FeLV-A Clade	enFeLV	FeLV-A	FeLV-A
AB635663	A142	Not Subtyped	Japan	Felis catus	NA	FeLV-A Clade	-	-		-	-	-	-	-	-	-
AB635664	A143	Not Subtyped	Japan	Felis catus	NA	FeLV-A Clade	-	-		-	-	-	-	-	-	-
AB635665	A141	Not Subtyped	Japan	Felis catus	NA	FeLV-A Clade	-	-		-	-	-	-	-	-	-
AB635666	A283	Not Subtyped	Japan	Felis catus	NA	FeLV-A Clade	-	-		-	-	-	-	-	-	-
AB635668	A140	Not Subtyped	Japan	Felis catus	NA	FeLV-A Clade	-	-		-	-	-	-	-	-	-
AB635669	A152	Not Subtyped	Japan	Felis catus	NA	FeLV-A Clade	-	-		-	-	-	-	-	-	-
AB635670	A151	Not Subtyped	Japan	Felis catus	NA	FeLV-A Clade	-	-		-	-	-	-	-	-	-
AB635671	A156	Not Subtyped	Japan	Felis catus	NA	FeLV-A Clade	-	-		-	-	-	-	-	-	-
AB635672	A157	Not Subtyped	Japan	Felis catus	NA	FeLV-A Clade	-	-		-	-	-	-	-	-	-
AB635673	A155	Not Subtyped	Japan	Felis catus	NA	FeLV-A Clade	Recombinant	18		-	-	FeLV-A Clade	enFeLV	FeLV-A	FeLV-A	FeLV-A/enFeLV
AB635675	A154	Not Subtyped	Japan	Felis catus	NA	FeLV-A Clade	-	-		-	-	-	-	-	-	-
AB635676	A153	Not Subtyped	Japan	Felis catus	NA	FeLV-A Clade	-	-		-	-	-	-	-	-	-
AB635678	B50	Not Subtyped	Japan	Felis catus	NA	enFeLV Clade	Recombinant	11 | 22		-	-	enFeLV	enFeLV	enFeLV	enFeLV	enFeLV
AB635679	A135	Not Subtyped	Japan	Felis catus	NA	FeLV-A Clade	-	-		-	-	-	-	-	-	-
AB635681	B61	Not Subtyped	Japan	Felis catus	NA	enFeLV Clade	Recombinant	18		-	-	enFeLV	FeLV-A Clade	enFeLV	enFeLV	enFeLV/FeLV-A
AB635683	A134	Not Subtyped	Japan	Felis catus	NA	FeLV-A Clade	-	-		-	-	-	-	-	-	-
AB635684	A133	Not Subtyped	Japan	Felis catus	NA	FeLV-A Clade	-	-		-	-	-	-	-	-	-
AB635687	B6	Not Subtyped	Japan	Felis catus	NA	enFeLV Clade	-	-		-	-	-	-	-	-	-
AB635688	B5	Not Subtyped	Japan	Felis catus	NA	enFeLV Clade	-	-		-	-	-	-	-	-	-
AB635689	A309	Not Subtyped	Japan	Felis catus	NA	FeLV-A Clade	-	-		-	-	-	-	-	-	-
AB635690	A267	Not Subtyped	Japan	Felis catus	NA	FeLV-A Clade	-	-		-	-	-	-	-	-	-
AB635691	A287	Not Subtyped	Japan	Felis catus	NA	FeLV-A Clade	-	-		-	-	-	-	-	-	-
AB635692	A288	Not Subtyped	Japan	Felis catus	NA	FeLV-A Clade	-	-		-	-	-	-	-	-	-
AB635693	A270	Not Subtyped	Japan	Felis catus	NA	FeLV-A Clade	-	-		-	-	-	-	-	-	-
AB635694	B34	Not Subtyped	Japan	Felis catus	NA	enFeLV Clade	Recombinant	13		-	-	FeLV-A Clade	enFeLV	enFeLV	enFeLV	FeLV-A
AB635696	A169	Not Subtyped	Japan	Felis catus	NA	FeLV-A Clade	-	-		-	-	-	-	-	-	-
AB635697	B76	Not Subtyped	Japan	Felis catus	NA	enFeLV Clade	Recombinant	6		-	-	enFeLV	FeLV-A Clade	enFeLV	enFeLV	FeLV-A
AB635698	B85	Not Subtyped	Japan	Felis catus	NA	enFeLV Clade	Recombinant	1		-	-	enFeLV	FeLV-A Clade	enFeLV	FeLV-A	FeLV-A
AB635700	A175	Not Subtyped	Japan	Felis catus	NA	FeLV-A Clade	-	-		-	-	-	-	-	-	-
AB635701	B78	Not Subtyped	Japan	Felis catus	NA	enFeLV Clade	Recombinant	4		-	-	enFeLV	FeLV-A Clade	enFeLV	enFeLV	FeLV-A
AB635703	A238	Not Subtyped	Japan	Felis catus	NA	FeLV-A Clade	-	-		-	-	-	-	-	-	-
AB635704	A239	Not Subtyped	Japan	Felis catus	NA	FeLV-A Clade	-	-		-	-	-	-	-	-	-
AB635705	A237	Not Subtyped	Japan	Felis catus	NA	FeLV-A Clade	-	-		-	-	-	-	-	-	-
AB635708	A241	Not Subtyped	Japan	Felis catus	NA	FeLV-A Clade	-	-		-	-	-	-	-	-	-
AB635709	A234	Not Subtyped	Japan	Felis catus	NA	FeLV-A Clade	-	-		-	-	-	-	-	-	-
AB635711	B79	Not Subtyped	Japan	Felis catus	NA	enFeLV Clade	Recombinant	1		-	-	enFeLV	FeLV-A Clade	enFeLV	FeLV-A	FeLV-A
AB635712	A253	Not Subtyped	Japan	Felis catus	NA	FeLV-A Clade	-	-		-	-	-	-	-	-	-
AB635713	A254	Not Subtyped	Japan	Felis catus	NA	FeLV-A Clade	-	-		-	-	-	-	-	-	-
AB635715	A247	Not Subtyped	Japan	Felis catus	NA	FeLV-A Clade	-	-		-	-	-	-	-	-	-
AB635716	A248	Not Subtyped	Japan	Felis catus	NA	FeLV-A Clade	-	-		-	-	-	-	-	-	-
AB635719	A276	Not Subtyped	Japan	Felis catus	NA	FeLV-A Clade	-	-		-	-	-	-	-	-	-
AB635723	A235	Not Subtyped	Japan	Felis catus	NA	FeLV-A Clade	-	-		-	-	-	-	-	-	-
AB635724	A236	Not Subtyped	Japan	Felis catus	NA	FeLV-A Clade	-	-		-	-	-	-	-	-	-
AB635725	A278	Not Subtyped	Japan	Felis catus	NA	FeLV-A Clade	-	-		-	-	-	-	-	-	-
AB635726	A277	Not Subtyped	Japan	Felis catus	NA	FeLV-A Clade	-	-		-	-	-	-	-	-	-
AB635727	A244	Not Subtyped	Japan	Felis catus	NA	FeLV-A Clade	-	-		-	-	-	-	-	-	-
AB635728	A243	Not Subtyped	Japan	Felis catus	NA	FeLV-A Clade	-	-		-	-	-	-	-	-	-
AB635729	B23	Not Subtyped	Japan	Felis catus	NA	enFeLV Clade	-	-		-	-	-	-	-	-	-
AB635730	A229	Not Subtyped	Japan	Felis catus	NA	FeLV-A Clade	-	-		-	-	-	-	-	-	-
AB635731	A230	Not Subtyped	Japan	Felis catus	NA	FeLV-A Clade	-	-		-	-	-	-	-	-	-
AB635732	A273	Not Subtyped	Japan	Felis catus	NA	FeLV-A Clade	-	-		-	-	-	-	-	-	-
AB635733	A274	Not Subtyped	Japan	Felis catus	NA	FeLV-A Clade	-	-		-	-	-	-	-	-	-
AB635734	B56	Not Subtyped	Japan	Felis catus	NA	enFeLV Clade	Recombinant	11 | 16 | 21 | 22		-	FeLV-A	enFeLV	enFeLV	enFeLV/FeLV-A	enFeLV	enFeLV
AB635735	A231	Not Subtyped	Japan	Felis catus	NA	FeLV-A Clade	-	-		-	-	-	-	-	-	-
AB635736	A232	Not Subtyped	Japan	Felis catus	NA	FeLV-A Clade	-	-		-	-	-	-	-	-	-
AB635737	B66	Not Subtyped	Japan	Felis catus	NA	enFeLV Clade	Recombinant	6		-	-	enFeLV	FeLV-A Clade	enFeLV	enFeLV	FeLV-A
AB635739	A245	Not Subtyped	Japan	Felis catus	NA	FeLV-A Clade	-	-		-	-	-	-	-	-	-
AB635740	A255	Not Subtyped	Japan	Felis catus	NA	FeLV-A Clade	-	-		-	-	-	-	-	-	-
AB635741	A275	Not Subtyped	Japan	Felis catus	NA	FeLV-A Clade	-	-		-	-	-	-	-	-	-
AB635742	A246	Not Subtyped	Japan	Felis catus	NA	FeLV-A Clade	-	-		-	-	-	-	-	-	-
AB635743	B65	Not Subtyped	Japan	Felis catus	NA	enFeLV Clade	Recombinant	6		-	-	enFeLV	FeLV-A Clade	enFeLV	enFeLV	FeLV-A
AB635744	A233	Not Subtyped	Japan	Felis catus	NA	FeLV-A Clade	-	-		-	-	-	-	-	-	-
AB635747	B54	Not Subtyped	Japan	Felis catus	NA	enFeLV Clade	Recombinant	11 | 22		-	-	enFeLV	enFeLV	enFeLV	enFeLV	enFeLV
AB635748	A242	Not Subtyped	Japan	Felis catus	NA	FeLV-A Clade	-	-		-	-	-	-	-	-	-
AB635749	B62	Not Subtyped	Japan	Felis catus	NA	enFeLV Clade	Recombinant	11		-	-	enFeLV	FeLV-A Clade	enFeLV	enFeLV	FeLV-A
AB635750	A240	Not Subtyped	Japan	Felis catus	NA	FeLV-A Clade	-	-		-	-	-	-	-	-	-
AB635751	A313	Not Subtyped	Japan	Felis catus	NA	FeLV-A Clade	-	-		-	-	-	-	-	-	-
AB635752	A314	Not Subtyped	Japan	Felis catus	NA	FeLV-A Clade	-	-		-	-	-	-	-	-	-
AB635753	B89	Not Subtyped	Japan	Felis catus	NA	enFeLV Clade	Recombinant	12 | 17 | 23		-	enFeLV	enFeLV	FeLV-A Clade	enFeLV	FeLV-A	FeLV-A
AB635754	A302	Not Subtyped	Japan	Felis catus	NA	FeLV-A Clade	-	-		-	-	-	-	-	-	-
AB635756	B42	Not Subtyped	Japan	Felis catus	NA	enFeLV Clade	-	-		-	-	-	-	-	-	-
AB635757	A268	Not Subtyped	Japan	Felis catus	NA	FeLV-A Clade	-	-		-	-	-	-	-	-	-
AB635758	A269	Not Subtyped	Japan	Felis catus	NA	FeLV-A Clade	-	-		-	-	-	-	-	-	-
AB635759	B87	Not Subtyped	Japan	Felis catus	NA	enFeLV Clade	Recombinant	2		-	-	enFeLV	FeLV-A Clade	enFeLV	FeLV-A	FeLV-A
AB635760	A265	Not Subtyped	Japan	Felis catus	NA	FeLV-A Clade	-	-		-	-	-	-	-	-	-
AB635761	A266	Not Subtyped	Japan	Felis catus	NA	FeLV-A Clade	-	-		-	-	-	-	-	-	-
AB635762	B70	Not Subtyped	Japan	Felis catus	NA	enFeLV Clade	Recombinant	4		-	-	enFeLV	FeLV-A Clade	enFeLV	enFeLV	FeLV-A
AB635764	A205	Not Subtyped	Japan	Felis catus	NA	FeLV-A Clade	-	-		-	-	-	-	-	-	-
AB635765	A222	Not Subtyped	Japan	Felis catus	NA	FeLV-A Clade	-	-		-	-	-	-	-	-	-
AB635766	A221	Not Subtyped	Japan	Felis catus	NA	FeLV-A Clade	-	-		-	-	-	-	-	-	-
AB635767	A217	Not Subtyped	Japan	Felis catus	NA	FeLV-A Clade	-	-		-	-	-	-	-	-	-
AB635769	B32	Not Subtyped	Japan	Felis catus	NA	enFeLV Clade	-	-		-	-	-	-	-	-	-
AB635771	A218	Not Subtyped	Japan	Felis catus	NA	FeLV-A Clade	-	-		-	-	-	-	-	-	-
AB635773	A216	Not Subtyped	Japan	Felis catus	NA	FeLV-A Clade	-	-		-	-	-	-	-	-	-
AB635774	B37	Not Subtyped	Japan	Felis catus	NA	enFeLV Clade	-	-		-	-	-	-	-	-	-
AB635775	A215	Not Subtyped	Japan	Felis catus	NA	FeLV-A Clade	-	-		-	-	-	-	-	-	-
AB635776	B27	Not Subtyped	Japan	Felis catus	NA	enFeLV Clade	-	-		-	-	-	-	-	-	-
AB635777	A219	Not Subtyped	Japan	Felis catus	NA	FeLV-A Clade	-	-		-	-	-	-	-	-	-
AB635779	A220	Not Subtyped	Japan	Felis catus	NA	FeLV-A Clade	-	-		-	-	-	-	-	-	-
AB635781	A211	FeLV-E	Japan	Felis catus	Blood	FeLV-A Clade	-	-		-	-	-	-	-	-	-
AB635782	A212	Not Subtyped	Japan	Felis catus	NA	FeLV-A Clade	-	-		-	-	-	-	-	-	-
AB635783	A208	Not Subtyped	Japan	Felis catus	NA	FeLV-A Clade	-	-		-	-	-	-	-	-	-
AB635784	A207	FeLV-A	Japan	Felis catus	NA	FeLV-A Clade	-	-		-	-	-	-	-	-	-
AB635785	A209	Not Subtyped	Japan	Felis catus	NA	FeLV-A Clade	-	-		-	-	-	-	-	-	-
AB635789	A210	Not Subtyped	Japan	Felis catus	NA	FeLV-A Clade	-	-		-	-	-	-	-	-	-
AB635792	A225	Not Subtyped	Japan	Felis catus	NA	FeLV-A Clade	-	-		-	-	-	-	-	-	-
AB635793	B20	Not Subtyped	Japan	Felis catus	NA	enFeLV Clade	-	-		-	-	-	-	-	-	-
AB635797	A226	Not Subtyped	Japan	Felis catus	NA	FeLV-A Clade	-	-		-	-	-	-	-	-	-
AB635799	B38	Not Subtyped	Japan	Felis catus	NA	enFeLV Clade	-	-		-	-	-	-	-	-	-
AB635800	A227	Not Subtyped	Japan	Felis catus	NA	FeLV-A Clade	-	-		-	-	-	-	-	-	-
AB635802	B19	Not Subtyped	Japan	Felis catus	NA	enFeLV Clade	-	-		-	-	-	-	-	-	-
AB635804	A301	Not Subtyped	Japan	Felis catus	NA	FeLV-A Clade	-	-		-	-	-	-	-	-	-
AB635805	B69	Not Subtyped	Japan	Felis catus	NA	enFeLV Clade	Recombinant	4		-	-	enFeLV	FeLV-A Clade	enFeLV	enFeLV	FeLV-A
AB635806	A311	Not Subtyped	Japan	Felis catus	NA	FeLV-A Clade	-	-		-	-	-	-	-	-	-
AB635807	A312	Not Subtyped	Japan	Felis catus	NA	FeLV-A Clade	-	-		-	-	-	-	-	-	-
AB635811	A307	Not Subtyped	Japan	Felis catus	NA	FeLV-A Clade	-	-		-	-	-	-	-	-	-
AB635813	A257	Not Subtyped	Japan	Felis catus	NA	FeLV-A Clade	-	-		-	-	-	-	-	-	-
AB635814	A256	Not Subtyped	Japan	Felis catus	NA	FeLV-A Clade	-	-		-	-	-	-	-	-	-
AB635815	B29	Not Subtyped	Japan	Felis catus	NA	enFeLV Clade	-	-		-	-	-	-	-	-	-
AB635816	A306	Not Subtyped	Japan	Felis catus	NA	FeLV-A Clade	-	-		-	-	-	-	-	-	-
AB635818	B49	Not Subtyped	Japan	Felis catus	NA	enFeLV Clade	Recombinant	11 | 22		-	-	enFeLV	enFeLV	enFeLV	enFeLV	enFeLV
AB635819	A308	Not Subtyped	Japan	Felis catus	NA	FeLV-A Clade	-	-		-	-	-	-	-	-	-
AB635820	A305	Not Subtyped	Japan	Felis catus	NA	FeLV-A Clade	-	-		-	-	-	-	-	-	-
AB635821	A315	Not Subtyped	Japan	Felis catus	NA	FeLV-A Clade	-	-		-	-	-	-	-	-	-
AB635822	A291	FeLV-A	Japan	Felis catus	NA	FeLV-A Clade	-	-		-	-	-	-	-	-	-
AB635824	B39	Not Subtyped	Japan	Felis catus	NA	enFeLV Clade	-	-		-	-	-	-	-	-	-
AB635825	A284	Not Subtyped	Japan	Felis catus	NA	FeLV-A Clade	-	-		-	-	-	-	-	-	-
AB635826	A285	Not Subtyped	Japan	Felis catus	NA	FeLV-A Clade	-	-		-	-	-	-	-	-	-
AB635827	A271	Not Subtyped	Japan	Felis catus	NA	FeLV-A Clade	-	-		-	-	-	-	-	-	-
AB635828	A272	Not Subtyped	Japan	Felis catus	NA	FeLV-A Clade	-	-		-	-	-	-	-	-	-
AB635829	A249	Not Subtyped	Japan	Felis catus	NA	FeLV-A Clade	-	-		-	-	-	-	-	-	-
AB635830	A250	Not Subtyped	Japan	Felis catus	NA	FeLV-A Clade	-	-		-	-	-	-	-	-	-
AB635831	A280	Not Subtyped	Japan	Felis catus	NA	FeLV-A Clade	-	-		-	-	-	-	-	-	-
AB635832	A279	Not Subtyped	Japan	Felis catus	NA	FeLV-A Clade	-	-		-	-	-	-	-	-	-
AB635839	B67	Not Subtyped	Japan	Felis catus	NA	enFeLV Clade	Recombinant	6		-	-	enFeLV	FeLV-A Clade	enFeLV	enFeLV	FeLV-A
AB635840	A251	Not Subtyped	Japan	Felis catus	NA	FeLV-A Clade	-	-		-	-	-	-	-	-	-
AB635841	A252	Not Subtyped	Japan	Felis catus	NA	FeLV-A Clade	-	-		-	-	-	-	-	-	-
AB635842	A281	Not Subtyped	Japan	Felis catus	NA	FeLV-A Clade	-	-		-	-	-	-	-	-	-
AB635844	B52	Not Subtyped	Japan	Felis catus	NA	enFeLV Clade	Recombinant	11 | 18		-	enFeLV	enFeLV	FeLV-A Clade	enFeLV	enFeLV	enFeLV/FeLV-A
AB635845	A224	Not Subtyped	Japan	Felis catus	NA	FeLV-A Clade	-	-		-	-	-	-	-	-	-
AB635846	A223	Not Subtyped	Japan	Felis catus	NA	FeLV-A Clade	-	-		-	-	-	-	-	-	-
AB635848	B77	Not Subtyped	Japan	Felis catus	NA	enFeLV Clade	Recombinant	6		-	-	enFeLV	FeLV-A Clade	enFeLV	enFeLV	FeLV-A
AB635849	A228	Not Subtyped	Japan	Felis catus	NA	FeLV-A Clade	-	-		-	-	-	-	-	-	-
AB635850	B21	Not Subtyped	Japan	Felis catus	NA	enFeLV Clade	-	-		-	-	-	-	-	-	-
AB635851	A300	Not Subtyped	Japan	Felis catus	NA	FeLV-A Clade	-	-		-	-	-	-	-	-	-
AB635853	B86	Not Subtyped	Japan	Felis catus	NA	enFeLV Clade	Recombinant	3		-	-	enFeLV	FeLV-A Clade	enFeLV	FeLV-A	FeLV-A
AB635854	A282	Not Subtyped	Japan	Felis catus	NA	FeLV-A Clade	-	-		-	-	-	-	-	-	-
AB635856	A292	Not Subtyped	Japan	Felis catus	NA	FeLV-A Clade	-	-		-	-	-	-	-	-	-
AB635857	A304	Not Subtyped	Japan	Felis catus	NA	FeLV-A Clade	-	-		-	-	-	-	-	-	-
AB635859	A303	Not Subtyped	Japan	Felis catus	NA	FeLV-A Clade	-	-		-	-	-	-	-	-	-
AB635860	B68	Not Subtyped	Japan	Felis catus	NA	enFeLV Clade	Recombinant	6		-	-	enFeLV	FeLV-A Clade	enFeLV	enFeLV	FeLV-A
AB635863	A290	Not Subtyped	Japan	Felis catus	NA	FeLV-A Clade	-	-		-	-	-	-	-	-	-
AB672612	A114	Not Subtyped	Japan	Felis catus	NA	FeLV-A Clade	-	-		-	-	-	-	-	-	-
AB970837	A259	Not Subtyped	Japan	Felis catus	blood	FeLV-A Clade	-	-		-	-	-	-	-	-	-
AB970838	A261	Not Subtyped	Japan	Felis catus	blood	FeLV-A Clade	-	-		-	-	-	-	-	-	-
AB970839	A264	Not Subtyped	Japan	Felis catus	blood	FeLV-A Clade	-	-		-	-	-	-	-	-	-
AB970840	A258	Not Subtyped	Japan	Felis catus	blood	FeLV-A Clade	-	-		-	-	-	-	-	-	-
AB970841	A263	Not Subtyped	Japan	Felis catus	blood	FeLV-A Clade	-	-		-	-	-	-	-	-	-
AB970842	A262	Not Subtyped	Japan	Felis catus	blood	FeLV-A Clade	-	-		-	-	-	-	-	-	-
AB970843	A310	Not Subtyped	Japan	Felis catus	blood	FeLV-A Clade	-	-		-	-	-	-	-	-	-
AB970844	A299	Not Subtyped	Japan	Felis catus	blood	FeLV-A Clade	-	-		-	-	-	-	-	-	-
AB970845	A289	Not Subtyped	Japan	Felis catus	blood	FeLV-A Clade	-	-		-	-	-	-	-	-	-
AB970846	A260	Not Subtyped	Japan	Felis catus	blood	FeLV-A Clade	-	-		-	-	-	-	-	-	-
AF052723	A59	FeLV-A	NA	Felis catus	Tumor	FeLV-A Clade	-	-		-	-	-	-	-	-	-
AF403716	B73	FeLV-B	NA	Cell culture	Proviral DNA	enFeLV Clade	Recombinant	5		-	-	enFeLV	FeLV-A	enFeLV	enFeLV	FeLV-A
AY364318	B31	enFeLV	NA	Felis catus	Proviral DNA	enFeLV Clade	-	-		-	-	-	-	-	-	-
AY364319	B33	enFeLV	NA	Felis catus	Proviral DNA	enFeLV Clade	-	-		-	-	-	-	-	-	-
AY662447	A78	FeLV-A	USA	NA	NA	FeLV-A Clade	-	-		-	-	-	-	-	-	-
AY662449	A71	Not Subtyped	USA	NA	NA	FeLV-A Clade	-	-		-	-	-	-	-	-	-
AY662450	A70	Not Subtyped	USA	NA	NA	FeLV-A Clade	-	-		-	-	-	-	-	-	-
AY662453	A69	Not Subtyped	USA	NA	NA	FeLV-A Clade	-	-		-	-	-	-	-	-	-
AY662454	A68	Not Subtyped	USA	NA	NA	FeLV-A Clade	-	-		-	-	-	-	-	-	-
AY662455	A67	Not Subtyped	USA	NA	NA	FeLV-A Clade	-	-		-	-	-	-	-	-	-
AY662456	A81	Not Subtyped	USA	NA	NA	FeLV-A Clade	-	-		-	-	-	-	-	-	-
AY662458	A80	Not Subtyped	USA	NA	NA	FeLV-A Clade	-	-		-	-	-	-	-	-	-
AY662459	A72	Not Subtyped	USA	NA	Spleen	FeLV-A Clade	-	-		-	-	-	-	-	-	-
AY662460	A75	Not Subtyped	USA	NA	Spleen	FeLV-A Clade	Recombinant	10		-	-	FeLV-A	enFeLV	FeLV-A	FeLV-A	enFeLV
AY662461	A73	Not Subtyped	USA	NA	Spleen	FeLV-A Clade	-	-		-	-	-	-	-	-	-
AY662462	A74	Not Subtyped	USA	NA	Spleen	FeLV-A Clade	-	-		-	-	-	-	-	-	-
AY706347	A76	Not Subtyped	USA	NA	NA	FeLV-A Clade	-	-		-	-	-	-	-	-	-
AY706352	A79	Not Subtyped	USA	NA	NA	FeLV-A Clade	-	-		-	-	-	-	-	-	-
AY706353	A77	Not Subtyped	USA	NA	NA	FeLV-A Clade	-	-		-	-	-	-	-	-	-
AY706357	A15	Not Subtyped	USA	NA	NA	FeLV-A Clade	-	-		-	-	-	-	-	-	-
AY706358	A13	Not Subtyped	USA	NA	NA	FeLV-A Clade	-	-		-	-	-	-	-	-	-
AY706359	A14	Not Subtyped	USA	NA	NA	FeLV-A Clade	-	-		-	-	-	-	-	-	-
EU189489	A83	Not Subtyped	NA	Puma concolor	blood	FeLV-A Clade	-	-		-	-	-	-	-	-	-
EU189490	A84	Not Subtyped	NA	Puma concolor	blood	FeLV-A Clade	-	-		-	-	-	-	-	-	-
EU189492	A85	Not Subtyped	NA	Puma concolor	blood	FeLV-A Clade	-	-		-	-	-	-	-	-	-
EU189494	A86	Not Subtyped	NA	Puma concolor	blood	FeLV-A Clade	-	-		-	-	-	-	-	-	-
EU293175	A57	FeLV-A	NA	Lynx pardinus	NA	FeLV-A Clade	-	-		-	-	-	-	-	-	-
EU293176	A44	FeLV-A	NA	Lynx pardinus	NA	FeLV-A Clade	-	-		-	-	-	-	-	-	-
EU293178	A42	FeLV-A	NA	Lynx pardinus	NA	FeLV-A Clade	-	-		-	-	-	-	-	-	-
EU293180	A41	FeLV-A	NA	Lynx pardinus	NA	FeLV-A Clade	-	-		-	-	-	-	-	-	-
EU293182	A45	FeLV-A	NA	Lynx pardinus	NA	FeLV-A Clade	-	-		-	-	-	-	-	-	-
EU293186	A40	FeLV-A	NA	Lynx pardinus	NA	FeLV-A Clade	-	-		-	-	-	-	-	-	-
EU293188	A39	FeLV-A	NA	Lynx pardinus	NA	FeLV-A Clade	-	-		-	-	-	-	-	-	-
EU293191	A43	FeLV-A	NA	Lynx pardinus	NA	FeLV-A Clade	-	-		-	-	-	-	-	-	-
EU293193	A46	FeLV-A	NA	Lynx pardinus	NA	FeLV-A Clade	-	-		-	-	-	-	-	-	-
EU359303	A64	Not Subtyped	NA	NA	Kidney	FeLV-A Clade	-	-		-	-	-	-	-	-	-
EU359304	A63	Not Subtyped	NA	NA	Kidney	FeLV-A Clade	-	-		-	-	-	-	-	-	-
EU359308	A65	Not Subtyped	NA	NA	Abdominal cavity	FeLV-A Clade	-	-		-	-	-	-	-	-	-
EU629217	A36	FeLV-A	Brazil	Felis catus	Blood	FeLV-A Clade	-	-		-	-	-	-	-	-	-
EU629218	A37	FeLV-A	Brazil	Felis catus	blood	FeLV-A Clade	-	-		-	-	-	-	-	-	-
FJ436991	A61	Not Subtyped	United Kingdom	NA	NA	FeLV-A Clade	-	-		-	-	-	-	-	-	-
J03448	B45	FeLV-B	NA	Cell culture	Proviral DNA	enFeLV Clade	Recombinant	11		-	-	enFeLV	FeLV-A Clade	enFeLV	enFeLV	FeLV-A
JF957361	B44	Not Subtyped	United Kingdom	NA	blood	enFeLV Clade	Recombinant	11 | 22		-	-	enFeLV	enfeLV	enFeLV	enFeLV	enFeLV
JF957363	B22	FeLV-B	United Kingdom	Felis catus	NA	enFeLV Clade	-	-		-	-	-	-	-	-	-
KR349469	A48	FeLV-A	Brazil	Puma yagouaroundi	Bone marrow	FeLV-A Clade	-	-		-	-	-	-	-	-	-
KY750989	B12	Not Subtyped	China	Felis catus	Abdominal cavity	enFeLV Clade	-	-		-	-	-	-	-	-	-
KY750990	B10	Not Subtyped	China	Felis catus	Abdominal cavity	enFeLV Clade	-	-		-	-	-	-	-	-	-
KY750991	B1	Not Subtyped	China	Felis catus	Abdominal cavity	enFeLV Clade	-	-		-	-	-	-	-	-	-
KY750992	B4	Not Subtyped	China	Felis catus	Abdominal cavity	enFeLV Clade	-	-		-	-	-	-	-	-	-
KY750993	B15	Not Subtyped	China	Felis catus	Abdominal cavity	enFeLV Clade	-	-		-	-	-	-	-	-	-
KY750994	B24	Not Subtyped	China	Felis catus	Abdominal cavity	enFeLV Clade	-	-		-	-	-	-	-	-	-
KY750995	B11	Not Subtyped	China	Felis catus	Abdominal cavity	enFeLV Clade	-	-		-	-	-	-	-	-	-
KY750996	B9	Not Subtyped	China	Felis catus	Abdominal cavity	enFeLV Clade	-	-		-	-	-	-	-	-	-
KY750997	B7	Not Subtyped	China	Felis catus	Abdominal cavity	enFeLV Clade	-	-		-	-	-	-	-	-	-
KY750998	B14	Not Subtyped	China	Felis catus	Abdominal cavity	enFeLV Clade	-	-		-	-	-	-	-	-	-
KY750999	B17	Not Subtyped	China	Felis catus	Abdominal cavity	enFeLV Clade	-	-		-	-	-	-	-	-	-
KY751000	B13	Not Subtyped	China	Felis catus	Abdominal cavity	enFeLV Clade	-	-		-	-	-	-	-	-	-
KY751001	B26	Not Subtyped	China	Felis catus	Abdominal cavity	enFeLV Clade	-	-		-	-	-	-	-	-	-
KY751002	B16	Not Subtyped	China	Felis catus	Abdominal cavity	enFeLV Clade	-	-		-	-	-	-	-	-	-
KY751003	B8	Not Subtyped	China	Felis catus	Abdominal cavity	enFeLV Clade	-	-		-	-	-	-	-	-	-
KY751004	B25	Not Subtyped	China	Felis catus	Abdominal cavity	enFeLV Clade	-	-		-	-	-	-	-	-	-
KY751006	B2	Not Subtyped	China	Felis catus	Abdominal cavity	enFeLV Clade	-	-		-	-	-	-	-	-	-
LC029807	A214	FeLV-A	Japan	Felis catus	Blood	FeLV-A Clade	-	-		-	-	-	-	-	-	-
LC029808	A213	FeLV-A	Japan	Felis catus	Blood	FeLV-A Clade	-	-		-	-	-	-	-	-	-
LC144878	A286	Not Subtyped	Japan	Felis catus	NA	FeLV-A Clade	-	-		-	-	-	-	-	-	-
LC144879	A295	Not Subtyped	Japan	Felis catus	NA	FeLV-A Clade	-	-		-	-	-	-	-	-	-
LC144880	A293	Not Subtyped	Japan	Felis catus	NA	FeLV-A Clade	-	-		-	-	-	-	-	-	-
LC144881	A294	Not Subtyped	Japan	Felis catus	NA	FeLV-A Clade	-	-		-	-	-	-	-	-	-
LC144882	A298	Not Subtyped	Japan	Felis catus	NA	FeLV-A Clade	-	-		-	-	-	-	-	-	-
LC144883	A296	Not Subtyped	Japan	Felis catus	NA	FeLV-A Clade	-	-		-	-	-	-	-	-	-
LC144884	A297	Not Subtyped	Japan	Felis catus	NA	FeLV-A Clade	-	-		-	-	-	-	-	-	-
LC196053	B18	enFeLV	Japan	Felis catus	Proviral DNA	enFeLV Clade	-	-		-	-	-	-	-	-	-
LC485155	A163	Not Subtyped	Japan	Felis catus	NA	FeLV-A Clade	-	-		-	-	-	-	-	-	-
M14331	A96	FeLV-C	NA	Cell culture	Proviral DNA	FeLV-A Clade	Recombinant	18		-	-	FeLV-A	enFeLV	FeLV-A	FeLV-A	FeLV-A/enFeLV
M18246	A12	FeLV-T	NA	Felis catus	Intestine	FeLV-A Clade	-	-		-	-	-	-	-	-	-
M18247	A18	FeLV-A	NA	Felis catus	Intestine	FeLV-A Clade	-	-		-	-	-	-	-	-	-
M18248	A58	FeLV-A	NA	Felis catus	Tumor	FeLV-A Clade	-	-		-	-	-	-	-	-	-
M23025	A95	Not Subtyped	NA	NA	NA	FeLV-A Clade	-	-		-	-	-	-	-	-	-
M23026	A60	Not Subtyped	NA	NA	NA	FeLV-A Clade	-	-		-	-	-	-	-	-	-
M25425	B3	enFeLV	NA	Felis catus	Placenta	enFeLV Clade	-	-		-	-	-	-	-	-	-
M87886	A11	Not Subtyped	NA	Felis catus	Intestine	FeLV-A Clade	-	-		-	-	-	-	-	-	-
M89997	A10	FeLV-T	NA	Felis catus	Bone marrow	FeLV-A Clade	-	-		-	-	-	-	-	-	-
M89998	A62	Not Subtyped	NA	NA	NA	FeLV-A Clade	-	-		-	-	-	-	-	-	-
M89999	A66	Not Subtyped	NA	NA	NA	FeLV-A Clade	-	-		-	-	-	-	-	-	-
MF681664	A94	FeLV-A	USA	Felis catus	NA	FeLV-A Clade	-	-		-	-	-	-	-	-	-
MF681665	A88	FeLV-A	USA	Puma concolor	NA	FeLV-A Clade	-	-		-	-	-	-	-	-	-
MF681666	A89	FeLV-A	USA	Puma concolor	NA	FeLV-A Clade	-	-		-	-	-	-	-	-	-
MF681667	A92	FeLV-A	USA	Puma concolor	NA	FeLV-A Clade	-	-		-	-	-	-	-	-	-
MF681668	A91	FeLV-A	USA	Puma concolor	NA	FeLV-A Clade	-	-		-	-	-	-	-	-	-
MF681669	A90	FeLV-A	USA	Puma concolor	NA	FeLV-A Clade	-	-		-	-	-	-	-	-	-
MF681670	A47	FeLV-A	USA	Felis catus	NA	FeLV-A Clade	-	-		-	-	-	-	-	-	-
MF681671	B59	FeLV-B	USA	Puma concolor	NA	enFeLV Clade	Recombinant	11 | 18		-	enfeLV	enFeLV	FeLV-A	enFeLV	enFeLV	enFeLV/FeLV-A
MF681672	A87	FeLV-A	USA	Puma concolor	NA	FeLV-A Clade	-	-		-	-	-	-	-	-	-
MH116004	A38	Not Subtyped	USA	Felis catus	NA	FeLV-A Clade	-	-		-	-	-	-	-	-	-
MH116005	A93	Not Subtyped	USA	Felis catus	NA	FeLV-A Clade	-	-		-	-	-	-	-	-	-
MW762576	A54	Not Subtyped	Brazil	NA	Proviral DNA	FeLV-A Clade	-	-		-	-	-	-	-	-	-
MW762577	A53	Not Subtyped	Brazil	NA	Proviral DNA	FeLV-A Clade	-	-		-	-	-	-	-	-	-
MW762578	A55	Not Subtyped	Brazil	NA	Proviral DNA	FeLV-A Clade	-	-		-	-	-	-	-	-	-
MW762579	A56	Not Subtyped	Brazil	NA	Proviral DNA	FeLV-A Clade	-	-		-	-	-	-	-	-	-
MW762580	A52	Not Subtyped	Brazil	NA	Proviral DNA	FeLV-A Clade	-	-		-	-	-	-	-	-	-
MW762581	A51	Not Subtyped	Brazil	NA	Proviral DNA	FeLV-A Clade	-	-		-	-	-	-	-	-	-
MW762582	A49	Not Subtyped	Brazil	NA	Proviral DNA	FeLV-A Clade	-	-		-	-	-	-	-	-	-
MW762583	A50	Not Subtyped	Brazil	NA	Proviral DNA	FeLV-A Clade	-	-		-	-	-	-	-	-	-
U03162	A28	Not Subtyped	NA	NA	NA	FeLV-A Clade	-	-		-	-	-	-	-	-	-
U03163	A29	Not Subtyped	NA	NA	NA	FeLV-A Clade	-	-		-	-	-	-	-	-	-
U03164	A24	Not Subtyped	NA	NA	NA	FeLV-A Clade	-	-		-	-	-	-	-	-	-
U03170	A16	Not Subtyped	NA	NA	NA	FeLV-A Clade	-	-		-	-	-	-	-	-	-
U03171	A17	Not Subtyped	NA	NA	NA	FeLV-A Clade	-	-		-	-	-	-	-	-	-
U03173	A19	Not Subtyped	NA	NA	NA	FeLV-A Clade	-	-		-	-	-	-	-	-	-
U03174	A32	Not Subtyped	NA	NA	NA	FeLV-A Clade	-	-		-	-	-	-	-	-	-
U03175	A35	Not Subtyped	NA	NA	NA	FeLV-A Clade	-	-		-	-	-	-	-	-	-
U03188	A26	Not Subtyped	NA	NA	NA	FeLV-A Clade	-	-		-	-	-	-	-	-	-
U03189	A25	Not Subtyped	NA	NA	NA	FeLV-A Clade	-	-		-	-	-	-	-	-	-
U03192	A30	Not Subtyped	NA	NA	NA	FeLV-A Clade	-	-		-	-	-	-	-	-	-
U03193	A34	Not Subtyped	NA	NA	NA	FeLV-A Clade	-	-		-	-	-	-	-	-	-
U03194	A27	Not Subtyped	NA	NA	NA	FeLV-A Clade	-	-		-	-	-	-	-	-	-
U03195	A22	Not Subtyped	NA	NA	NA	FeLV-A Clade	-	-		-	-	-	-	-	-	-
U03196	A23	Not Subtyped	NA	NA	NA	FeLV-A Clade	-	-		-	-	-	-	-	-	-
U03197	A33	Not Subtyped	NA	NA	NA	FeLV-A Clade	-	-		-	-	-	-	-	-	-
U03198	A20	Not Subtyped	NA	NA	NA	FeLV-A Clade	-	-		-	-	-	-	-	-	-
U03205	A21	Not Subtyped	NA	NA	NA	FeLV-A Clade	-	-		-	-	-	-	-	-	-
U03218	A31	Not Subtyped	NA	NA	NA	FeLV-A Clade	-	-		-	-	-	-	-	-	-
U03222	A6	Not Subtyped	NA	NA	NA	FeLV-A Clade	-	-		-	-	-	-	-	-	-
U03223	A9	Not Subtyped	NA	NA	NA	FeLV-A Clade	-	-		-	-	-	-	-	-	-
U03224	A8	Not Subtyped	NA	NA	NA	FeLV-A Clade	-	-		-	-	-	-	-	-	-
U03225	A1	Not Subtyped	NA	NA	NA	FeLV-A Clade	-	-		-	-	-	-	-	-	-
U03226	A3	Not Subtyped	NA	NA	NA	FeLV-A Clade	-	-		-	-	-	-	-	-	-
U03227	A5	Not Subtyped	NA	NA	NA	FeLV-A Clade	-	-		-	-	-	-	-	-	-
U58951	A2	Not Subtyped	NA	NA	NA	FeLV-A Clade	-	-		-	-	-	-	-	-	-
U70377	A7	Not Subtyped	NA	NA	NA	FeLV-A Clade	-	-		-	-	-	-	-	-	-
U70378	A4	Not Subtyped	NA	NA	NA	FeLV-A Clade	-	-		-	-	-	-	-	-	-
V01172	B74	FeLV-B	NA	NA	NA	enFeLV Clade	Recombinant	5		-	-	enFeLV	FeLV-A	enFeLV	enFeLV	FeLV-A
